# Supplementary material for: Tethya wilhelma (Porifera) Is Highly Resistant to Radiation Exposure and Possibly Cancer
Source: Biology (Basel). 2025 Feb 7;14(2):171. doi: 10.3390/biology14020171 (PMC11851485; doi:10.3390/biology14020171)
Supplement: Supplementary file 1 [file biology-14-00171-s001.zip]

Archive with 1 entries (1 files):
- biology-3415432-supplementary.pdf
